# Supplementary material for: Synthesis and In Vitro Evaluation of Gold Nanoparticles Functionalized with Thiol Ligands for Robust Radiolabeling with 99mTc
Source: Nanomaterials (Basel). 2021 Sep 15;11(9):2406. doi: 10.3390/nano11092406 (PMC8471789; doi:10.3390/nano11092406)
Supplement: Supplementary file 1 [file nanomaterials-11-02406-s001.zip]

Archive with 1 entries (1 files):
- nanomaterials-1358088-supplementary .pdf
